# Supplementary material for: Phenotypic and Genotypic Variation of Cultivated Panax quinquefolius
Source: Plants (Basel). 2024 Jan 19;13(2):300. doi: 10.3390/plants13020300 (PMC10821518; doi:10.3390/plants13020300)
Supplement: Supplementary file 1 [file plants-13-00300-s001.zip]

Archive with 1 entries (1 files):
- plants-2779648-supplementary.pdf
